# Supplementary material for: Quality Specific Associations of Carbohydrate Consumption and Frailty Index
Source: Nutrients. 2022 Nov 29;14(23):5072. doi: 10.3390/nu14235072 (PMC9736578; doi:10.3390/nu14235072)
Supplement: Supplementary file 1 [file nutrients-14-05072-s001.zip]

Archive with 1 entries (1 files):
- nutrients-2039012-supplementary.pdf
